# Supplementary material for: MOMAST® Downregulates AQP3 Expression and Function in Human Colon Cells
Source: Antioxidants (Basel). 2024 Dec 28;14(1):26. doi: 10.3390/antiox14010026 (PMC11762842; doi:10.3390/antiox14010026)
Supplement: Supplementary file 1 [file antioxidants-14-00026-s001.zip]

Archive with 1 entries (1 files):
- antioxidants-3363513-supplementary.pdf
